# Supplementary material for: Detect tissue heterogeneity in gene expression data with BioQC
Source: BMC Genomics. 2017 Apr 4;18:277. doi: 10.1186/s12864-017-3661-2 (PMC5379536; doi:10.1186/s12864-017-3661-2)
Supplement: Supplementary file 2 — Supplementary Document 1. This document can also be assessed on the BioQC website under [27] respectively. (ZIP 98 kb) [file 12864_2017_3661_MOESM2_ESM.zip]

Archive with 18 entries (17 files):
- SuppDoc-1.html
- SuppDoc-1_files/
- SuppDoc-1_files/anchor.min.js.download
- SuppDoc-1_files/bootstrap.min.js.download
- SuppDoc-1_files/customscripts.js.download
- SuppDoc-1_files/customstyles.css
- SuppDoc-1_files/font-awesome.min.css
- SuppDoc-1_files/jekyll-search.js.download
- SuppDoc-1_files/jquery.cookie.min.js.download
- SuppDoc-1_files/jquery.min.js.download
- SuppDoc-1_files/jquery.navgoco.min.js.download
- SuppDoc-1_files/lavish-bootstrap.css
- SuppDoc-1_files/modern-business.css
- SuppDoc-1_files/syntax.css
- SuppDoc-1_files/theme-blue.css
- SuppDoc-1_files/time_benchmark_vis-1.svg
- SuppDoc-1_files/toc.js.download
- SuppDoc-1_files/wmw-speedup.svg
