# Supplementary material for: Detect tissue heterogeneity in gene expression data with BioQC
Source: BMC Genomics. 2017 Apr 4;18:277. doi: 10.1186/s12864-017-3661-2 (PMC5379536; doi:10.1186/s12864-017-3661-2)
Supplement: Supplementary file 2 — Supplementary Document 1. This document can also be assessed on the BioQC website under [27] respectively. (ZIP 98 kb) [file 12864_2017_3661_MOESM2_ESM.zip › SuppDoc-1_files/jquery.navgoco.min.js.download]

/*
 * jQuery Navgoco Menus Plugin v0.2.1 (2014-04-11)
 * https://github.com/tefra/navgoco
 *
 * Copyright (c) 2014 Chris T (@tefra)
 * BSD - https://github.com/tefra/navgoco/blob/master/LICENSE-BSD
 */
!function(a){"use strict";var b=function(b,c,d){return this.el=b,this.$el=a(b),this.options=c,this.uuid=this.$el.attr("id")?this.$el.attr("id"):d,this.state={},this.init(),this};b.prototype={init:function(){var b=this;b._load(),b.$el.find("ul").each(function(c){var d=a(this);d.attr("data-index",c),b.options.save&&b.state.hasOwnProperty(c)?(d.parent().addClass(b.options.openClass),d.show()):d.parent().hasClass(b.options.openClass)?(d.show(),b.state[c]=1):d.hide()});var c=a("<span></span>").prepend(b.options.caretHtml),d=b.$el.find("li > a");b._trigger(c,!1),b._trigger(d,!0),b.$el.find("li:has(ul) > a").prepend(c)},_trigger:function(b,c){var d=this;b.on("click",function(b){b.stopPropagation();var e=c?a(this).next():a(this).parent().next(),f=!1;if(c){var g=a(this).attr("href");f=void 0===g||""===g||"#"===g}if(e=e.length>0?e:!1,d.options.onClickBefore.call(this,b,e),!c||e&&f)b.preventDefault(),d._toggle(e,e.is(":hidden")),d._save();else if(d.options.accordion){var h=d.state=d._parents(a(this));d.$el.find("ul").filter(":visible").each(function(){var b=a(this),c=b.attr("data-index");h.hasOwnProperty(c)||d._toggle(b,!1)}),d._save()}d.options.onClickAfter.call(this,b,e)})},_toggle:function(b,c){var d=this,e=b.attr("data-index"),f=b.parent();if(d.options.onToggleBefore.call(this,b,c),c){if(f.addClass(d.options.openClass),b.slideDown(d.options.slide),d.state[e]=1,d.options.accordion){var g=d.state=d._parents(b);g[e]=d.state[e]=1,d.$el.find("ul").filter(":visible").each(function(){var b=a(this),c=b.attr("data-index");g.hasOwnProperty(c)||d._toggle(b,!1)})}}else f.removeClass(d.options.openClass),b.slideUp(d.options.slide),d.state[e]=0;d.options.onToggleAfter.call(this,b,c)},_parents:function(b,c){var d={},e=b.parent(),f=e.parents("ul");return f.each(function(){var b=a(this),e=b.attr("data-index");return e?void(d[e]=c?b:1):!1}),d},_save:function(){if(this.options.save){var b={};for(var d in this.state)1===this.state[d]&&(b[d]=1);c[this.uuid]=this.state=b,a.cookie(this.options.cookie.name,JSON.stringify(c),this.options.cookie)}},_load:function(){if(this.options.save){if(null===c){var b=a.cookie(this.options.cookie.name);c=b?JSON.parse(b):{}}this.state=c.hasOwnProperty(this.uuid)?c[this.uuid]:{}}},toggle:function(b){var c=this,d=arguments.length;if(1>=d)c.$el.find("ul").each(function(){var d=a(this);c._toggle(d,b)});else{var e,f={},g=Array.prototype.slice.call(arguments,1);d--;for(var h=0;d>h;h++){e=g[h];var i=c.$el.find('ul[data-index="'+e+'"]').first();if(i&&(f[e]=i,b)){var j=c._parents(i,!0);for(var k in j)f.hasOwnProperty(k)||(f[k]=j[k])}}for(e in f)c._toggle(f[e],b)}c._save()},destroy:function(){a.removeData(this.$el),this.$el.find("li:has(ul) > a").unbind("click"),this.$el.find("li:has(ul) > a > span").unbind("click")}},a.fn.navgoco=function(c){if("string"==typeof c&&"_"!==c.charAt(0)&&"init"!==c)var d=!0,e=Array.prototype.slice.call(arguments,1);else c=a.extend({},a.fn.navgoco.defaults,c||{}),a.cookie||(c.save=!1);return this.each(function(f){var g=a(this),h=g.data("navgoco");h||(h=new b(this,d?a.fn.navgoco.defaults:c,f),g.data("navgoco",h)),d&&h[c].apply(h,e)})};var c=null;a.fn.navgoco.defaults={caretHtml:"",accordion:!1,openClass:"open",save:!0,cookie:{name:"navgoco",expires:!1,path:"/"},slide:{duration:400,easing:"swing"},onClickBefore:a.noop,onClickAfter:a.noop,onToggleBefore:a.noop,onToggleAfter:a.noop}}(jQuery);
