# Supplementary material for: Detect tissue heterogeneity in gene expression data with BioQC
Source: BMC Genomics. 2017 Apr 4;18:277. doi: 10.1186/s12864-017-3661-2 (PMC5379536; doi:10.1186/s12864-017-3661-2)
Supplement: Supplementary file 2 — Supplementary Document 1. This document can also be assessed on the BioQC website under [27] respectively. (ZIP 98 kb) [file 12864_2017_3661_MOESM2_ESM.zip › SuppDoc-1_files/modern-business.css]

/*!
 * Start Bootstrap - Modern Business HTML Template (http://startbootstrap.com)
 * Code licensed under the Apache License v2.0.
 * For details, see http://www.apache.org/licenses/LICENSE-2.0.
 */

/* Global Styles */

html,
body {
    height: 100%;
}

body {
    padding-top: 50px; /* Required padding for .navbar-fixed-top. Remove if using .navbar-static-top. Change if height of navigation changes. */
}

.img-portfolio {
    margin-bottom: 30px;
}

.img-hover:hover {
    opacity: 0.8;
}

/* Home Page Carousel */

header.carousel {
    height: 50%;
}

header.carousel .item,
header.carousel .item.active,
header.carousel .carousel-inner {
    height: 100%;
}

header.carousel .fill {
    width: 100%;
    height: 100%;
    background-position: center;
    background-size: cover;
}

/* 404 Page Styles */

.error-404 {
    font-size: 100px;
}

/* Pricing Page Styles */

.price {
    display: block;
    font-size: 50px;
    line-height: 50px;
}

.price sup {
    top: -20px;
    left: 2px;
    font-size: 20px;
}

.period {
    display: block;
    font-style: italic;
}

/* Footer Styles */

footer {
    margin: 50px 0;
}

/* Responsive Styles */

@media(max-width:991px) {
    .client-img,
    .img-related {
        margin-bottom: 30px;
    }
}

@media(max-width:767px) {
    .img-portfolio {
        margin-bottom: 15px;
    }

    header.carousel .carousel {
        height: 70%;
    }
}
